# Supplementary material for: Clathrin Is Important for Virulence Factors Delivery in the Necrotrophic Fungus Botrytis cinerea
Source: Front Plant Sci. 2021 Jun 16;12:668937. doi: 10.3389/fpls.2021.668937 (PMC8244658; doi:10.3389/fpls.2021.668937)
Supplement: Supplementary file 5 [file Table_2.XLSX]

## Sheet: Table S2
Table S2: Proteins detected with a minimum of two unique peptides, in the three biological replicates of T2.16 mutant and parental B05.10 strains (after growth in CCPX liquid medium) .
The mass spectrometry proteomics data have been deposited to the ProteomeXchange Consortium via the PRIDE partner repository with the dataset identifier PXD023460.
Gene ID, accession number of protein in Ensembl Fungi release 31 database (http://fungi.ensembl.org/Botrytis_cinerea/Info/Index),
Accumulation: R<0.5= down accumulated ; R>2 = up accumulated ; 0.5<R<2 = unchanged
SignalP, prediction of classical secretion signal sequence
Gene ID	# Unique Peptides	Abundances (MS1 spectra) Normalized							Binary Transformation (MS1 Spectra Yes or No)									Ratio T2.16/WT			Ratio Median ( R )	Accumulation	Functional annotation	Usual name	Signal P	Virulence factor	Necrosis Inducer	CAZy	InterPro domain	KEGG / Pathway	Brite	Blast P
		T2.16			WT				T2.16				WT			Total T2.16	Total WT	R1	R2	R3
		R1	R2	R3	R1	R2	R3		R1	R2	R3		R1	R2	R3
Bcin01g09430	4	4.42199e+06	1.86573e+06	3.91458e+06	6.34229e+07	9.95863e+07	6.73602e+07		1	1	1		1	1	1	3	3	0.0697223	0.0187348	0.0581141	0.0581141	down	Cuticle degradation		Yes			CE5	IPR000675: Cutinase	Cutinase [EC:3.1.1.74]
Bcin15g03080	5	6.77829e+06	8.17955e+06	1.16343e+07	4.64815e+06	8.01378e+06	1.12277e+07		1	1	1		1	1	1	3	3	1.45828	1.02069	1.03621	1.03621	unchanged	Cuticle degradation	BcCUTA cutinase	Yes			CE5	IPR000675: Cutinase	Cutinase [EC:3.1.1.74]
Bcin15g00130	6	1.94609e+08	2.02831e+08	1.53724e+08	4.03272e+08	8.22928e+08	4.60334e+08		1	1	1		1	1	1	3	3	0.482576	0.246474	0.333941	0.333941	down	Cuticle degradation		Yes			CE5	IPR000675: Cutinase	Acetylxylan esterase [EC:3.1.1.72]
Bcin03g07320	2	4.46768e+06	3.4048e+06	3.98933e+06	3.30619e+06	3.2662e+06	3.97441e+06		1	1	1		1	1	1	3	3	1.35131	1.04243	1.00375	1.04243	unchanged	DNA / RNA metabolism		Yes				IPR001568: Ribonuclease T2-like	Ribonuclease T2
Bcin02g02410	7	9.26636e+07	9.63642e+07	1.04538e+08	9.32395e+07	9.65357e+07	1.00711e+08		1	1	1		1	1	1	3	3	0.993824	0.998223	1.038	0.998223	unchanged	FCWE		Yes			GH128	IPR013781: Glycoside hydrolase, catalytic domain	None	None
Bcin01g11290	6	1.31464e+07	1.51518e+07	1.09764e+07	5.08955e+06	5.09579e+06	5.14897e+06		1	1	1		1	1	1	3	3	2.58301	2.9734	2.13176	2.58301	up	FCWE		Yes			GH76	IPR012341: Six-hairpin glycosidase	None	None
Bcin03g02970	6	7.71457e+07	8.32659e+07	7.76411e+07	1.3274e+08	1.15073e+08	1.39099e+08		1	1	1		1	1	1	3	3	0.581177	0.723591	0.55817	0.581177	unchanged	FCWE Chitin metabolism	BcCDA3 Chitin deacetylase	Yes			CBM18,CE4,CBM18,CBM18	IPR001002: Chitin-binding, type 1	None	None
Bcin03g05710	9	1.27374e+07	1.25948e+07	1.44385e+07	3.47833e+06	4.87102e+06	4.97647e+06		1	1	1		1	1	1	3	3	3.66193	2.58566	2.90136	2.90136	up	FCWE Chitin metabolism	BcCDA1 Chitin deacetylase	Yes			CBM18,CBM18,CBM18,CE4	IPR001002: Chitin-binding, type 1	None	None
Bcin07g04870	3	8.98781e+06	8.06475e+06	9.05871e+06	2.85676e+06	2.01127e+06	3.0534e+06		1	1	1		1	1	1	3	3	3.14616	4.00978	2.96677	3.14616	up	FCWE Chitin metabolism		Yes			GH16	IPR013320: Concanavalin A-like lectin/	None	None
Bcin15g03070	9	1.15138e+07	1.31465e+07	9.11364e+06	2.78186e+06	3.27807e+06	4.01816e+06		1	1	1		1	1	1	3	3	4.1389	4.01045	2.26811	4.01045	up	FCWE Chitin metabolism		Yes			GH16	IPR000757: Glycoside hydrolase, family 16	None	None
Bcin07g04810	4	1.65337e+06	1.37817e+06	1.64463e+06	1.47486e+06	1.77174e+06	1.48574e+06		1	1	1		1	1	1	3	3	1.12104	0.777862	1.10695	1.10695	unchanged	FCWE Chitin metabolism		Yes			GH20	IPR013781: Glycoside hydrolase, catalytic domain	hexosaminidase [EC:3.2.1.52] Other glycan degradation Various types of N-glycan biosynthesis Amino sugar and nucleotide sugar metabolism
Bcin08g07050	2				1.9283e+06	432132	2.06225e+06		0	0	0		1	1	1	0	3					down	FCWE Chitin metabolism	BcCHIA	Yes			GH18	IPR001223: Glycoside hydrolase, family 18, catalytic domain	chitinase Amino sugar and nucleotide sugar metabolism
Bcin09g00620	15	5.04943e+07	5.06957e+07	5.24454e+07	2.71838e+07	3.17028e+07	2.98103e+07		1	1	1		1	1	1	3	3	1.85751	1.59909	1.75931	1.75931	unchanged	FCWE Chitin metabolism	BcCDA4 Chitin deacetylase	Yes				IPR002509: Polysaccharide deacetylase	Chitin deacetylase [EC 3.5.1.104]
Bcin01g06010	6	4.28398e+07	4.28356e+07	5.07305e+07	1.09651e+07	1.26951e+07	1.4341e+07		1	1	1		1	1	1	3	3	3.90691	3.37418	3.53745	3.53745	up	FCWE Chitin metabolism		Yes			GH16	IPR000757: Glycoside hydrolase, family 16	Beta-glucanase [EC 3.2.1.73]
Bcin04g06150	3	849473	734110	900138					1	1	1		0	0	0	3	0					up	FCWE Crosslinking		Yes			GH76	IPR005198: Glycoside hydrolase, family 76	None	None
Bcin01g05720	18	7.0912e+08	6.77036e+08	7.9325e+08	1.10595e+09	7.13728e+08	1.01658e+09		1	1	1		1	1	1	3	3	0.641187	0.948591	0.780313	0.780313	unchanged	FCWE Galactosaminogalactan		Yes				IPR011330: Glycoside hydrolase/deacetylase, beta/alpha-barrel	None	None
Bcin02g06910	8	1.214e+08	1.27001e+08	1.30838e+08	3.31305e+07	2.83194e+07	3.70239e+07		1	1	1		1	1	1	3	3	3.66428	4.48458	3.53387	3.66428	up	FCWE Glucan (beta-1,3) metabolism		Yes			GH17	IPR000490: Glycoside hydrolase, family 17	None	None
Bcin09g00200	7	6.27879e+07	6.26614e+07	7.21516e+07	1.14766e+08	8.62748e+07	1.04734e+08		1	1	1		1	1	1	3	3	0.547097	0.726299	0.688904	0.688904	unchanged	FCWE Glucan (beta-1,3) metabolism		Yes	Yes		GH17	IPR013781: Glycoside hydrolase, catalytic domain	Glucan endo-1,3-beta-D-glucosidase [EC 3.2.1.39] Starch and sucrose metabolism
Bcin14g03970	13	1.35236e+08	1.11509e+08	1.33066e+08	9.42913e+07	7.38446e+07	8.78201e+07		1	1	1		1	1	1	3	3	1.43423	1.51005	1.51521	1.51005	unchanged	FCWE Glucan (beta-1,3) metabolism		Yes			GH72	IPR004886: Glucanosyltransferase	1,3-beta-glucanosyltransferase GAS5 [EC:2.4.1.-]	Glycosyltransferases Histone modification proteins
Bcin02g06940	4	2.55294e+07	2.20412e+07	2.8428e+07	1.3928e+07	1.11819e+07	1.47413e+07		1	1	1		1	1	1	3	3	1.83296	1.97114	1.92846	1.92846	unchanged	FCWE Glucan (beta-1,3) metabolism		Yes			GH72,CBM43	IPR004886: Glucanosyltransferase	1,3-beta-glucanosyltransferase GAS1 [EC:2.4.1.-]	Glycosyltransferases Histone modification proteins
Bcin01g03820	4	3.38119e+07	3.34687e+07	4.14395e+07	4.15101e+06	5.68306e+06	4.81154e+06		1	1	1		1	1	1	3	3	8.14547	5.8892	8.61252	8.14547	up	FCWE Glucan metabolism		Yes			GH17	IPR013781: Glycoside hydrolase, catalytic domain	None	None
Bcin01g11220	12	1.83377e+08	1.73534e+08	2.07799e+08	3.15491e+08	2.89356e+08	3.05222e+08		1	1	1		1	1	1	3	3	0.581242	0.599727	0.680814	0.599727	unchanged	FCWE Glucan metabolism		Yes			GH17	None	glucan endo-1,3-beta-D-glucosidase [EC:3.2.1.39] Starch and sucrose metabolism
Bcin05g01660	22	4.1031e+08	3.80004e+08	3.6624e+08	1.75214e+08	1.40526e+08	1.68944e+08		1	1	1		1	1	1	3	3	2.34176	2.70417	2.16783	2.34176	up	FCWE Glucan metabolism		Yes			GH5	IPR001547: Glycoside hydrolase, family 5	glucan 1,3-beta-glucosidase [EC:3.2.1.58] Starch and sucrose metabolism
Bcin08g06110	5	2.4426e+06	2.09911e+06	2.50591e+06	2.61455e+06	1.96917e+06	2.05066e+06		1	1	1		1	1	1	3	3	0.934235	1.06598	1.222	1.06598	unchanged	FCWE Glycoprotein		Yes			GH76	IPR005198: Glycoside hydrolase, family 76	Mannan endo-1,6-alpha-mannosidase [EC 3.2.1.101]
Bcin15g00100	4	2.23521e+07	1.83522e+07	2.48279e+07	4.5753e+08	4.46187e+08	5.98042e+08		1	1	1		1	1	1	3	3	0.0488539	0.0411312	0.0415153	0.0415153	down	FCWE Necrosis inducer	BcIEB1 small secreted glycoprotein	Yes	Yes	Yes		None	None	None
Bcin16g04800	8	1.07949e+07	9.60552e+06	1.07922e+07	1.74468e+07	5.53835e+06	1.35938e+07		1	1	1		1	1	1	3	3	0.618731	1.73437	0.793909	0.793909	unchanged	Metabolism						IPR001236: Lactate/malate dehydrogenase, N-terminal	malate dehydrogenase [EC:1.1.1.37] Multiple pathways
Bcin09g05740	6	3.81966e+06	3.81475e+06	3.85564e+06	1.25201e+06	1.28161e+06	1.24965e+06		1	1	1		1	1	1	3	3	3.05081	2.97653	3.08538	3.05081	up	Metabolism		Yes				IPR011118: Tannase/feruloyl esterase	feruloyl esterase [EC:3.1.1.73]	Unclassified: metabolism
Bcin14g04580	6	1.74256e+06	1.33117e+06	2.02717e+06	1.05072e+07	4.12994e+06	4.11948e+06		1	1	1		1	1	1	3	3	0.165845	0.322322	0.492093	0.322322	down	Metabolism						IPR002085: Alcohol dehydrogenase superfamily, zinc-type	D-arabinitol dehydrogenase (NADP+) [EC:1.1.1.287] Pentose and glucuronate interconversions
Bcin10g02650	5	5.0386e+06	4.88036e+06	5.11254e+06	7.8254e+06	2.70068e+06	4.0101e+06		1	1	1		1	1	1	3	3	0.643877	1.80708	1.27492	1.27492	unchanged	Metabolism						IPR001360: Glycoside hydrolase, family 1	beta-glucosidase [EC:3.2.1.21] Cyanoamino acid metabolism Starch and sucrose metabolism
Bcin04g04830	4	2.69996e+06	2.63134e+06	2.55527e+06	1.40421e+06	1.67084e+06	2.10098e+06		1	1	1		1	1	1	3	3	1.92276	1.57486	1.21622	1.57486	unchanged	Metabolism		Yes				IPR008183: Aldose 1-/Glucose-6-phosphate 1-epimerase	aldose 1-epimerase [EC:5.1.3.3] Glycolysis / Gluconeogenesis Galactose metabolism
Bcin15g03320	12	1.50929e+07	1.46197e+07	1.50961e+07	7.66882e+07	6.51183e+07	6.87761e+07		1	1	1		1	1	1	3	3	0.196809	0.22451	0.219497	0.219497	down	Metabolism		Yes				IPR007312: Phosphoesterase	acid phosphatase [EC:3.1.3.2] Thiamine metabolism Riboflavin metabolism
Bcin05g00860	3	2.58085e+06	1.98483e+06	3.08168e+06	188712	181715	244015		1	1	1		1	1	1	3	3	13.6762	10.9227	12.6291	12.6291	up	Metabolism (Carbonic anhydrase)		Yes				IPR001148: Alpha carbonic anhydrase	carbonic anhydrase [EC:4.2.1.1] Nitrogen metabolism
Bcin12g03690	8	1.07861e+08	9.62173e+07	1.09476e+08	3.31296e+07	3.29387e+07	3.26864e+07		1	1	1		1	1	1	3	3	3.25572	2.9211	3.3493	3.25572	up	Metabolism (Lactonase)		Yes				IPR011045: Nitrous oxide reductase, N-terminal	None	None	Probable 6-phosphogluconolactonase Arthroderma benhamiae Cover 83% - Id: 28% - E 4e-37
Bcin07g04350	4	1.01159e+06	1.17358e+06	680972	7.66528e+06	1.20042e+07	1.13279e+07		1	1	1		1	1	1	3	3	0.13197	0.0977639	0.0601147	0.0977639	down	Metabolism (lipid)		Yes				IPR004843: Calcineurin-like phosphoesterase domain, apaH type	sphingomyelin phosphodiesterase [EC:3.1.4.12] Sphingolipid metabolism
Bcin03g05600	8	1.49015e+06	991210	1.77996e+06	6.88178e+06	6.90858e+06	6.95364e+06		1	1	1		1	1	1	3	3	0.216535	0.143475	0.255975	0.216535	down	Metabolism (lipid)		Yes				IPR007312: Phosphoesterase	Phospholipase C [EC 3.1.4.3] Inositol phosphate metabolism Glycerophospholipid metabolism Ether lipid metabolism
Bcin16g02130	5	1.57316e+06	1.42874e+06	1.75267e+06	5.42944e+06	5.13703e+06	6.06076e+06		1	1	1		1	1	1	3	3	0.289747	0.278125	0.289183	0.289183	down	Metabolism (lipid)		Yes				IPR002018: Carboxylesterase, type B	None	None	Carboxylesterase patB Penicillium expansum Cover 75% - Id: 29% - E 1e-48
Bcin15g05510	2				158597	26097.9	4.03622e+06		0	0	0		1	1	1	0	3					down	Metabolism (lipid)		Yes				IPR002018: Carboxylesterase, type B	None	None	Lipase 2 Geotrichum candidum Cover 69% - Id: 33% - E 7 e-43
Bcin16g02490	6	7.82895e+06	8.20515e+06	8.89749e+06	6.60423e+06	7.44059e+06	8.38239e+06		1	1	1		1	1	1	3	3	1.18544	1.10276	1.06145	1.10276	unchanged	Metabolism (lipid)		Yes				IPR000073: Alpha/beta hydrolase fold-1	None	None	Probable secreted lipase Arthroderma benhamiae Cover 86% - Id: 38% - E 5e-72
Bcin01g05280	10	1.2868e+07	1.37772e+07	1.48348e+07	9.31957e+06	7.22115e+06	8.49695e+06		1	1	1		1	1	1	3	3	1.38075	1.90789	1.7459	1.7459	unchanged	Metabolism (lipid)		Yes				IPR002018: Carboxylesterase, type B	None	None	Carboxylesterase patB Aspergillus cravates Cover 85% - Id: 28% - E 2e-33
Bcin13g03410	9	1.77828e+07	2.14177e+07	2.29383e+07	5.61908e+06	2.32559e+06	5.9952e+06		1	1	1		1	1	1	3	3	3.16473	9.20955	3.82611	3.82611	up	Metabolism (lipid)		Yes				IPR029058: Alpha/Beta hydrolase fold	None	None	Probable 1-alkyl-2-acetylglycerophosphocholine esterase Arthroderma benhamiae Cover 97% - Id: 31% - E 3e-42
Bcin01g07230	6	947028	794403	1.24543e+06	5.98475e+06	5.2497e+06	4.77585e+06		1	1	1		1	1	1	3	3	0.15824	0.151324	0.260777	0.15824	down	Metabolism (lipid)						IPR006823: Neutral/alkaline nonlysosomal ceramidase	neutral ceramidase [EC:3.5.1.23] Sphingolipid metabolism
Bcin02g08230	4	4.69995e+06	4.32669e+06	4.39334e+06	8.51413e+06	5.03842e+06	8.32053e+06		1	1	1		1	1	1	3	3	0.552018	0.858739	0.528012	0.552018	unchanged	Metabolism (lipid)		Yes				IPR002018: Carboxylesterase, type B	cholinesterase [EC:3.1.1.8]	cholinesterase
Bcin09g04430	3	2.00464e+06	1.75677e+06	1.888e+06	377315	270762	383195		1	1	1		1	1	1	3	3	5.3129	6.48824	4.927	5.3129	up	Metabolism (lipid)		Yes				IPR002018: Carboxylesterase, type B IPR029058: Alpha/Beta hydrolase fold	cholinesterase [EC:3.1.1.8]	cholinesterase
Bcin01g02910	2	421805	448312	399822	710973	648970	782799		1	1	1		1	1	1	3	3	0.593279	0.690806	0.51076	0.593279	unchanged	Metabolism (Phosphate)	BcHAP3 Phytase					IPR000560: Histidine phosphatase superfamily, clade-2	None	None
Bcin07g04290	7	1.02657e+07	9.31887e+06	1.34744e+07	8.58295e+06	6.92449e+06	1.05335e+07		1	1	1		1	1	1	3	3	1.19605	1.34578	1.2792	1.2792	unchanged	Metabolism (Phosphate)	BcHAP1 Phytase					IPR000560: Histidine phosphatase superfamily, clade-2	None	None
Bcin14g00760	7	2.17973e+07	1.80139e+07	2.60713e+07	104473	58688.1	92976.1		1	1	1		1	1	1	3	3	208.64	306.943	280.408	280.408	up	Metabolism (Phosphate)		Yes				IPR002828: phosphatase/nucleotidase IPR030043: Acid phosphatase	None	None	Acid phosphatase Yarrowia lipolytica Cover 90% - Id:30% - E 4e-26
Bcin10g05710	3	2.99268e+06	2.19528e+06	2.7558e+06	1.14836e+06	800411	1.12025e+06		1	1	1		1	1	1	3	3	2.60606	2.74269	2.45999	2.60606	up	Metabolism (Sugars)		Yes			GH32	IPR013320: Concanavalin A-like lectin/glucanase, subgroup IPR013148: Glycosyl hydrolase family 32, N-terminal	invertase [EC:3.2.1.26] Galactose metabolism Starch and sucrose metabolism
Bcin09g04570	3	57839.6	66381.4	73154.1	792806	898813	666906		1	1	1		1	1	1	3	3	0.0729555	0.0738545	0.109692	0.0738545	down	Other CAZy		Yes			AA3	IPR000172: Glucose-methanol-choline oxidoreductase, N-terminal	None	None
Bcin07g02650	5	858953	679768	801249	3.87962e+06	2.97582e+06	3.37109e+06		1	1	1		1	1	1	3	3	0.221401	0.228431	0.237682	0.228431	down	Other CAZy		Yes			GH5	IPR001547: Glycoside hydrolase, family 5	None	None
Bcin02g03090	2	1.31798e+06	1.34624e+06	1.45791e+06	5.48595e+06	5.63654e+06	6.06136e+06		1	1	1		1	1	1	3	3	0.240247	0.238842	0.240525	0.240247	down	Other CAZy		Yes			GH1	IPR001360: Glycoside hydrolase, family 1	None	None
Bcin09g04020	9	1.09386e+07	1.04577e+07	1.14772e+07	3.288e+07	3.19844e+07	3.38799e+07		1	1	1		1	1	1	3	3	0.332684	0.326962	0.33876	0.332684	down	Other CAZy		Yes			CEnc	IPR013831: SGNH hydrolase-type esterase domain	None	None
Bcin07g04000	2				245033	257215	237789		0	0	0		1	1	1	0	3					down	Other CAZy		Yes			GH92	IPR005887: Alpha-1,2-mannosidase, putative	None	None
Bcin04g01310	2	8.83953e+06	7.63017e+06	1.07708e+07	3.14514e+06	3.0848e+06	3.8708e+06		1	1	1		1	1	1	3	3	2.81053	2.47347	2.78258	2.78258	up	Other CAZy		Yes			GHnc	None	None	None
Bcin14g04560	3	2.2042e+07	2.42335e+07	2.54424e+07	7.02538e+06	5.95404e+06	9.19317e+06		1	1	1		1	1	1	3	3	3.13748	4.07009	2.76753	3.13748	up	Other CAZy		Yes			CEnc	IPR013830: SGNH hydrolase-type esterase domain	None	None
Bcin07g06600	2	4.60156e+06	5.63321e+06	5.7218e+06	464639	405478	691499		1	1	1		1	1	1	3	3	9.9035	13.8928	8.27449	9.9035	up	Other CAZy		Yes			GH132	IPR005556: SUN	None	None
Bcin06g01000	2	599593	508144	681734					1	1	1		0	0	0	3	0					up	Other CAZY					GH135	IPR021986: Spherulation-specific family 4	None	None
Bcin01g05680	6	5.9759e+06	4.52821e+06	5.9641e+06	1.02315e+07	6.60553e+06	1.0833e+07		1	1	1		1	1	1	3	3	0.584069	0.685518	0.550549	0.584069	unchanged	Other CAZy		Yes			GH47	IPR001382: Glycoside hydrolase, family 47	mannosyl-oligosaccharide alpha-1,2-mannosidase [EC 3.2.1.113] N-Glycan biosynthesis Protein processing in endoplasmic reticulum
Bcin04g00030	10	1.49636e+07	9.59658e+06	1.54762e+07	1.78559e+07	1.22533e+07	1.49788e+07		1	1	1		1	1	1	3	3	0.838019	0.783184	1.0332	0.838019	unchanged	Other CAZY					GH15	IPR000165: Glucoamylase	glucoamylase [EC:3.2.1.3] Starch and sucrose metabolism
Bcin03g01540	24	3.90537e+06	2.20441e+06	3.89513e+06	4.59485e+08	9.62817e+08	4.65162e+08		1	1	1		1	1	1	3	3	0.00849945	0.00228954	0.00837371	0.00837371	down	Other CAZy		Yes			AA3	IPR000172: Glucose-methanol-choline oxidoreductase, N-terminal	choline dehydrogenase [EC:1.1.99.1] Glycine, serine and threonine metabolism
Bcin02g07080	2	95563.9	108936	39657.4	1.47725e+06	956172	1.26488e+06		1	1	1		1	1	1	3	3	0.0646903	0.113929	0.0313527	0.0646903	down	Other CAZY		Yes					choline dehydrogenase [EC:1.1.99.1] Glycine, serine and threonine metabolism
Bcin12g02910	5	1.5836e+06	1.40077e+06	2.47718e+06	1.57548e+06	1.06827e+06	1.76562e+06		1	1	1		1	1	1	3	3	1.00515	1.31124	1.40301	1.31124	unchanged	Other CAZy		Yes			AA8,AA3	IPR000172: Glucose-methanol-choline oxidoreductase, N-terminal	Cellobiose dehydrogenase [EC:1.1.99.18]	cellobiose dehydrogenase
Bcin10g05630	21	3.57922e+06	1.89058e+06	1.70953e+06	3.44958e+07	3.31362e+07	3.09054e+07		1	1	1		1	1	1	3	3	0.103758	0.057055	0.055315	0.057055	down	Other CAZy		Yes			GH3	IPR001764: Glycoside hydrolase, family 3, N-terminal	beta-glucosidase [EC:3.2.1.21] Cyanoamino acid metabolism Starch and sucrose metabolism
Bcin06g04840	17	2.75637e+07	2.22754e+07	2.63772e+07	3.57012e+07	2.27681e+07	2.60551e+07		1	1	1		1	1	1	3	3	0.772067	0.97836	1.01236	0.97836	unchanged	Other CAZY		Yes			GH3	IPR001764: Glycoside hydrolase, family 3	beta-glucosidase [EC:3.2.1.21] Cyanoamino acid metabolism Starch and sucrose metabolism
Bcin04g04190	18	1.96719e+07	1.57882e+07	2.14e+07	3.02512e+08	2.25678e+08	3.66162e+08		1	1	1		1	1	1	3	3	0.0650286	0.0699588	0.058444	0.0650286	down	Other CAZy (necrosis inducer)	BcGS1 Glycoprotein		Yes	Yes	GH15,CBM20	IPR000165: Glucoamylase	Glucan 1,4-alpha-glucosidase [EC 3.2.1.3] Starch and sucrose metabolism
Bcin12g03390	21	1.19457e+07	1.20012e+07	7.98792e+06	4.29451e+07	6.55838e+07	4.39312e+07		1	1	1		1	1	1	3	3	0.278163	0.18299	0.181828	0.18299	down	Other CAZy Starch degradation		Yes			GH15,CBM20	IPR000165: Glucoamylase	glucoamylase [EC 3.2.1.3] Starch and sucrose metabolism
Bcin02g01420	11	861998	537307	535398	5.05468e+07	5.77878e+07	5.71877e+07		1	1	1		1	1	1	3	3	0.0170535	0.00929792	0.00936212	0.00936212	down	Other CAZy Starch degradation		Yes			GH13	IPR006047: Glycosyl hydrolase, family 13, catalytic domain	alpha-amylase [EC:3.2.1.1] Starch and sucrose metabolism
Bcin06g06040	12	6.0597e+08	6.50332e+08	6.31415e+08	2.23575e+07	1.20332e+07	2.62375e+07		1	1	1		1	1	1	3	3	27.1036	54.0446	24.0653	27.1036	up	Other CAZy Virulence factor	BcSUN1	Yes	Yes		GH132	IPR005556: SUN	SUN family beta-glucosidase [EC:3.2.1.-]	Glycosylases
Bcin02g00280	7	4.48963e+06	4.26242e+06	4.583e+06	4.69123e+07	3.43724e+07	4.0635e+07		1	1	1		1	1	1	3	3	0.0957027	0.124007	0.112785	0.112785	down	Oxidoreduction		Yes				IPR006094: FAD linked oxidase	None	None	FAD-linked oxidoreductase sor8 Trichoderma reesei Cover 93% / Id. 48% / E 4 e-169
Bcin12g01520	10	1.67762e+06	1.40988e+06	1.60532e+06	7.5255e+06	9.63593e+06	7.83831e+06		1	1	1		1	1	1	3	3	0.222924	0.146315	0.204804	0.204804	down	Oxidoreduction	BcGO2 Glyoxal oxidase	Yes			AA5	IPR009880: Glyoxal oxidase, N-terminal	None	None
Bcin10g01080	11	3.00757e+06	2.20028e+06	2.58862e+06	1.37797e+07	1.25227e+07	1.12101e+07		1	1	1		1	1	1	3	3	0.218261	0.175703	0.230918	0.218261	down	Oxidoreduction		Yes			AA3	IPR000172: Glucose-methanol-choline oxidoreductase, N-terminal	None	None
Bcin16g04210	2	1.1829e+06	639534	1.08295e+06	4.79785e+06	3.73444e+06	3.53111e+06		1	1	1		1	1	1	3	3	0.246547	0.171253	0.306689	0.246547	down	Oxidoreduction	BcIDL1 extracellular dioxygenase	Yes				IPR000627: Intradiol ring-cleavage dioxygenase, C-terminal	None	None
Bcin12g04640	13	3.78736e+07	3.31545e+07	2.92724e+07	8.43986e+07	1.36125e+08	7.35279e+07		1	1	1		1	1	1	3	3	0.448747	0.24356	0.398112	0.398112	down	Oxidoreduction		Yes				IPR006094: FAD linked oxidase, N-terminal	None	None	Uncharacterized FAD-linked oxidoreductase Arthroderma benhamiae Cover 68% - Id: 36% - E 6e-34
Bcin06g01930	27	1.41029e+08	1.45556e+08	1.60464e+08	3.9599e+08	3.14107e+08	3.69125e+08		1	1	1		1	1	1	3	3	0.356144	0.463395	0.434715	0.434715	down	Oxidoreduction	BcGO1 Glyoxal oxidase	Yes			CBM18,CBM18,CBM18,AA5	IPR001002: Chitin-binding, type 1 IPR009880: Glyoxal oxidase, N-terminal	None	None
Bcin04g05580	2				1.11208e+06	792957	843173		0	0	0		1	1	1	0	3					down	Oxidoreduction		Yes				IPR015889: Intradiol ring-cleavage dioxygenase, core	None	None	Catechol 1,2-dioxygenase Pseudomonas sp. Cover 29% - Id:39% - E 4e-04
Bcin02g00220	3				1.15682e+06	1.10862e+06	1.4438e+06		0	0	0		1	1	1	0	3					down	Oxidoreduction						IPR006094: FAD linked oxidase, N-terminal	None	None	FAD-linked oxidoreductase ZEB1 Gibberella zeae Cover 92% - Id: 43% - E 7e-153
Bcin03g00380	7	1.48484e+07	1.30855e+07	1.52089e+07	2.48655e+07	2.15708e+07	2.35586e+07		1	1	1		1	1	1	3	3	0.597149	0.60663	0.645578	0.60663	unchanged	Oxidoreduction		Yes				IPR006094: FAD linked oxidase, N-terminal	None	None	FAD-dependent monooxygenase prx3 Penicillium roqueforti Cover 92% - Id: 35% - 7e-74
Bcin13g03680	10	5.42213e+06	6.5594e+06	7.3242e+06	1.04986e+07	6.53064e+06	1.06004e+07		1	1	1		1	1	1	3	3	0.516465	1.0044	0.690936	0.690936	unchanged	Oxidoreduction	BcPRD11 Peroxidase	Yes				IPR002016: Haem peroxidase, plant/fungal/bacterial	None	None
Bcin16g02850	8	4.34179e+06	5.2514e+06	5.60417e+06	5.26406e+06	2.80919e+06	4.21963e+06		1	1	1		1	1	1	3	3	0.824799	1.86937	1.32812	1.32812	unchanged	Oxidoreduction		Yes				IPR006094: FAD linked oxidase, N-terminal	None	None	FAD-linked oxidoreductase patO Penicillium expansum Cover 86% - Id: 40% - E 2e-122
Bcin05g05930	11	1.24179e+07	1.05689e+07	1.23604e+07	9.27177e+06	5.87084e+06	8.06734e+06		1	1	1		1	1	1	3	3	1.33933	1.80024	1.53216	1.53216	unchanged	Oxidoreduction		Yes			AA7,CBM18	IPR016167: FAD-binding IPR006094: FAD linked oxidase	None	None
Bcin06g07150	18	1.50792e+08	1.24506e+08	1.1356e+08	676132	4.772e+06	488637		1	1	1		1	1	1	3	3	223.021	26.091	232.402	223.021	up	Oxidoreduction		Yes				IPR006094: FAD linked oxidase, N-terminal	None	None	FAD-dependent monooxygenase Emericella nidulans Cover 91% - Id:35% - E 2e-83
Bcin05g08280	2	2.46932e+06	1.67416e+06	2.13811e+06	1.43916e+06	1.31195e+06	1.89698e+06		1	1	1		1	1	1	3	3	1.7158	1.27608	1.12711	1.27608	unchanged	Oxidoreduction						IPR000644: CBS domain	IMP dehydrogenase [EC:1.1.1.205] Purine & secondary metabolites
Bcin07g06780	11	1.33679e+07	1.50655e+07	1.5126e+07	8.97616e+07	6.96471e+07	1.39772e+08		1	1	1		1	1	1	3	3	0.148927	0.216312	0.108219	0.148927	down	Oxidoreduction (Laccase)	BcLCC9	Yes			AA1	IPR001117: Multicopper oxidase, type 1	None	None
Bcin01g00800	17	2.27225e+08	2.41107e+08	2.06839e+08	2.2911e+08	2.61252e+08	2.66955e+08		1	1	1		1	1	1	3	3	0.991773	0.922891	0.77481	0.922891	unchanged	Oxidoreduction (Laccase)	BcLCC8	Yes			AA1	IPR001117: Multicopper oxidase, type 1	None	None
Bcin12g06630	4	4.50618e+06	3.99238e+06	5.62885e+06	3.17792e+06	4.74584e+06	4.21471e+06		1	1	1		1	1	1	3	3	1.41796	0.841237	1.33553	1.33553	unchanged	PCWDE-cellulose		Yes			GH45	IPR000334: Glycoside hydrolase, family 45	None	None
Bcin02g01960	5	9.57952e+07	9.81775e+07	8.36063e+07	6.36037e+07	8.08837e+07	5.382e+07		1	1	1		1	1	1	3	3	1.50613	1.21381	1.55344	1.50613	unchanged	PCWDE-cellulose		Yes			GH45,CBM1	IPR000254: Cellulose-binding domain, fungal	None	None
Bcin11g05360	5	1.72321e+07	1.71032e+07	8.33401e+06	863921	4.36156e+06	368363		1	1	1		1	1	1	3	3	19.9464	3.92135	22.6244	19.9464	up	PCWDE-cellulose		Yes			AA9		None	None
Bcin16g03020	3	2.4356e+07	2.46533e+07	2.04691e+07	7.25883e+07	8.66641e+07	7.75787e+07		1	1	1		1	1	1	3	3	0.335536	0.28447	0.263849	0.28447	down	PCWDE-cellulose		Yes			GH5	IPR001547: Glycoside hydrolase, family 5	endoglucanase [EC:3.2.1.4] Starch and sucrose metabolism
Bcin13g02100	25	2.04313e+09	2.04804e+09	1.60904e+09	5.32942e+09	6.44097e+09	5.73326e+09		1	1	1		1	1	1	3	3	0.383368	0.317971	0.28065	0.317971	down	PCWDE-cellulose	BcCBH	Yes	Yes		GH7,CBM1	IPR000254: Cellulose-binding domain, fungal	cellulose 1,4-beta-cellobiosidase [EC:3.2.1.91] Starch and sucrose metabolism
Bcin16g03950	10	3.84093e+07	3.1901e+07	2.98527e+07	3.83736e+07	5.65316e+07	3.93702e+07		1	1	1		1	1	1	3	3	1.00093	0.564304	0.758257	0.758257	unchanged	PCWDE-cellulose		Yes			GH7		cellulose 1,4-beta-cellobiosidase [EC:3.2.1.91] Starch and sucrose metabolism
Bcin14g05510	13	7.65053e+06	6.54397e+06	8.15214e+06	2.68392e+08	1.87735e+08	2.78137e+08		1	1	1		1	1	1	3	3	0.028505	0.0348574	0.0293098	0.0293098	down	PCWDE-Hemicellulose		Yes			GH62	IPR005193: Glycoside hydrolase, family 62, arabinosidase	None	None
Bcin05g08130	7	2.50132e+06	2.18003e+06	2.39264e+06	9.23624e+06	4.73807e+06	6.24333e+06		1	1	1		1	1	1	3	3	0.270816	0.46011	0.383231	0.383231	down	PCWDE-Hemicellulose		Yes			GH115	IPR029018: Chitobiase/beta-hexosaminidase domain 2-like	None	None
Bcin01g08910	9	5.07662e+07	4.90507e+07	6.02383e+07	7.22987e+07	7.12711e+07	7.43562e+07		1	1	1		1	1	1	3	3	0.702172	0.688227	0.810131	0.702172	unchanged	PCWDE-Hemicellulose		Yes			CE16	IPR013830: SGNH hydrolase-type esterase domain	None	None
Bcin06g06410	2	2.66761e+07	3.45243e+07	3.28339e+07	2.79926e+07	34318289	2.57931e+07		1	1	1		1	1	1	3	3	0.95297	1.006	1.27297	1.006	unchanged	PCWDE-Hemicellulose		Yes			CE16, CBM1	IPR000254: Cellulose-binding domain, fungal IPR013830: SGNH hydrolase-type esterase domain	None	None
Bcin09g04790	7	1.26109e+07	1.1133e+07	1.32049e+07	8.51005e+06	8.21753e+06	9.47441e+06		1	1	1		1	1	1	3	3	1.48188	1.35479	1.39374	1.39374	unchanged	PCWDE-Hemicellulose		Yes			GH39		None	None
Bcin03g01440	7	2.475e+07	2.70658e+07	2.11384e+07	7.3733e+07	8.04e+07	9.87703e+07		1	1	1		1	1	1	3	3	0.335671	0.33664	0.214016	0.335671	down	PCWDE-Hemicellulose		Yes			CBM1,GH5	IPR001547: Glycoside hydrolase, family 5	mannan endo-1,4-beta-mannosidase [EC:3.2.1.78] Fructose and mannose metabolism
Bcin12g00950	8	2.20527e+08	2.156e+08	1.87488e+08	1.55599e+08	2.73875e+08	2.27261e+08		1	1	1		1	1	1	3	3	1.41728	0.787217	0.824992	0.824992	unchanged	PCWDE-Hemicellulose		Yes			GH5	IPR001547: Glycoside hydrolase, family 5	mannan endo-1,4-beta-mannosidase [EC:3.2.1.78] Fructose and mannose metabolism
Bcin08g02110	12	1.27784e+08	1.19908e+08	1.46192e+08	3.558e+08	2.65456e+08	3.06755e+08		1	1	1		1	1	1	3	3	0.359146	0.451706	0.476575	0.451706	down	PCWDE-Hemicellulose		Yes			CBM1,GH5	IPR001547: Glycoside hydrolase, family 5	endoglucanase [EC:3.2.1.4] Starch and sucrose metabolism
Bcin03g00480	7	1.85255e+07	1.87586e+07	2.15621e+07	9.20759e+07	1.10829e+08	1.28913e+08		1	1	1		1	1	1	3	3	0.201198	0.169257	0.167261	0.169257	down	PCWDE-Hemicellulose	BcXYN11A	Yes	Yes	Yes	GH11	None	endo-1,4-beta-xylanase [EC:3.2.1.8]	endo-1,4-beta-xylanase
Bcin05g06020	17	3.44303e+08	3.11281e+08	3.31683e+08	9.2341e+08	1.02618e+09	1.05549e+09		1	1	1		1	1	1	3	3	0.372861	0.303339	0.314245	0.314245	down	PCWDE-Hemicellulose	BcXYN10B	Yes			GH10,CBM1	IPR000254: Cellulose-binding domain, fungal	endo-1,4-beta-xylanase [EC:3.2.1.8]	endo-1,4-beta-xylanase
Bcin15g01600	2	6.47141e+06	7.16021e+06	5.0197e+06	5.17731e+06	1.0386e+07	4.76578e+06		1	1	1		1	1	1	3	3	1.24996	0.689407	1.05328	1.05328	unchanged	PCWDE-Hemicellulose	BcXYN11B	Yes			GH11	IPR001137: Glycoside hydrolase, family 11	endo-1,4-beta-xylanase [EC:3.2.1.8]	endo-1,4-beta-xylanase
Bcin03g03480	24	3.39064e+08	3.38816e+08	2.90634e+08	7.25663e+09	9.27893e+09	6.99942e+09		1	1	1		1	1	1	3	3	0.0467247	0.0365146	0.0415225	0.0415225	down	PCWDE-Hemicellulose	BcXYN10A	Yes			CBM1,GH10	IPR001000: Glycoside hydrolase, family 10	Endo-1,4-beta-xylanase [EC 3.2.1.8]	endo-1,4-beta-xylanase
Bcin08g05870	19	6.01213e+07	5.09085e+07	6.24196e+07	8.04054e+07	7.46483e+07	7.60589e+07		1	1	1		1	1	1	3	3	0.747727	0.681978	0.820675	0.747727	unchanged	PCWDE-Hemicellulose		Yes			GH95	IPR008928: Six-hairpin glycosidase-like	alpha-L-fucosidase 2 [EC:3.2.1.51] Other glycan degradation
Bcin08g02120	5	960070	840527	870006	7.40651e+06	7.22795e+06	8.19893e+06		1	1	1		1	1	1	3	3	0.129625	0.116289	0.106112	0.116289	down	PCWDE-Hemicellulose		Yes			GH27,CBM35	IPR002241: Glycoside hydrolase, family 27	alpha-galactosidase [EC:3.2.1.22] Galactose metabolism Glycerolipid metabolism Sphingolipid metabolism
Bcin02g07100	7	2.38904e+08	2.48153e+08	2.43062e+08	3.85481e+08	3.12113e+08	3.34538e+08		1	1	1		1	1	1	3	3	0.619755	0.795073	0.726561	0.726561	unchanged	PCWDE-HP		Yes			CE12	IPR013831: SGNH hydrolase-type esterase domain	rhamnogalacturonan acetylesterase [EC:3.1.1.86]	rhamnogalacturonan acetylesterase
Bcin11g02180	9	637385	354895	698877	5.336e+06	6.3304e+06	6.97177e+06		1	1	1		1	1	1	3	3	0.11945	0.056062	0.100244	0.100244	down	PCWDE-HP		Yes			GH35	IPR001944: Glycoside hydrolase, family 35	None	None
Bcin08g00060	9	5.11528e+06	4.5495e+06	5.28238e+06	6.79843e+06	7.187e+06	7.82329e+06		1	1	1		1	1	1	3	3	0.75242	0.633018	0.675212	0.675212	unchanged	PCWDE-HP					GH43	IPR006710: Glycoside hydrolase, family 43	None	None
Bcin02g08380	10	8.09338e+07	9.28253e+07	8.49238e+07	9.41006e+07	7.0399e+07	9.00985e+07		1	1	1		1	1	1	3	3	0.860077	1.31856	0.942566	0.942566	unchanged	PCWDE-HP		Yes			GH93	IPR011040: Sialidases	None	None
Bcin09g07110	7	7.86819e+06	9.06264e+06	9.07925e+06	7.26164e+06	5.57504e+06	9.0598e+06		1	1	1		1	1	1	3	3	1.08353	1.62557	1.00215	1.08353	unchanged	PCWDE-HP					GH43	IPR006710: Glycoside hydrolase, family 43	None	None
Bcin04g06020	24	6.47717e+07	5.23146e+07	5.87441e+07	5.16435e+07	4.22308e+07	5.77045e+07		1	1	1		1	1	1	3	3	1.25421	1.23878	1.01802	1.23878	unchanged	PCWDE-HP		Yes			GH35	IPR001944: Glycoside hydrolase, family 35	None	None
Bcin10g01610	4	6.97957e+06	7.30582e+06	7.794e+06	6.22464e+06	5.72647e+06	5.67814e+06		1	1	1		1	1	1	3	3	1.12128	1.2758	1.37263	1.2758	unchanged	PCWDE-HP		Yes			GH43	IPR006710: Glycoside hydrolase, family 43	None	None
Bcin06g04500	13	2.58813e+07	2.38342e+07	2.39803e+07	1.22121e+07	9.32647e+06	1.12695e+07		1	1	1		1	1	1	3	3	2.11931	2.55554	2.1279	2.1279	up	PCWDE-HP		Yes			GH35	IPR001944: Glycoside hydrolase, family 35	None	None
Bcin05g08330	5	5.04173e+07	4.39983e+07	4.89614e+07	1.68326e+07	1.83272e+07	1.66443e+07		1	1	1		1	1	1	3	3	2.99521	2.4007	2.94164	2.94164	up	PCWDE-HP		Yes			CE12		None	None
Bcin13g03950	17	3.33799e+07	3.42691e+07	2.95708e+07	1.54333e+08	1.30968e+08	1.53223e+08		1	1	1		1	1	1	3	3	0.216285	0.26166	0.192993	0.216285	down	PCWDE-HP		Yes			GH54,CBM42	IPR007934: Alpha-L-arabinofuranosidase B	non-reducing end alpha-L-arabinofuranosidase [EC:3.2.1.55] Amino sugar and nucleotide sugar metabolism
Bcin11g01430	11	5.75398e+07	6.45322e+07	5.81712e+07	1.20605e+07	2.26295e+07	1.26435e+07		1	1	1		1	1	1	3	3	4.77092	2.85168	4.60089	4.60089	up	PCWDE-HP		Yes			GH53	IPR011683: Glycosyl hydrolase family 53	arabinogalactan endo-1,4-beta-galactosidase [EC:3.2.1.89]	arabinogalactan endo-1,4-beta-galactosidase
Bcin08g06160	6	2.45295e+07	1.89115e+07	2.11714e+07	3.92188e+06	3.34337e+06	2.32819e+06		1	1	1		1	1	1	3	3	6.25453	5.65643	9.09351	6.25453	up	PCWDE-HP		Yes			GH53	IPR011683: Glycosyl hydrolase family 53	arabinogalactan endo-1,4-beta-galactosidase [EC:3.2.1.89]	arabinogalactan endo-beta-1,4-galactanase
Bcin08g00890	5	6.80414e+06	3.31717e+06	3.87744e+06	1.36519e+07	1.33957e+07	1.44997e+07		1	1	1		1	1	1	3	3	0.498403	0.247629	0.267415	0.267415	down	PCWDE-HP		Yes			GH51	None	alpha-L-arabinofuranosidase [EC:3.2.1.55] Amino sugar and nucleotide sugar metabolism
Bcin15g01030	7	1.85171e+08	1.67563e+08	1.87617e+08	2.05518e+08	2.43619e+08	2.34993e+08		1	1	1		1	1	1	3	3	0.900995	0.687808	0.798397	0.798397	unchanged	PCWDE-HP		Yes			CE1,CBM1	IPR010126: Esterase, PHB depolymerase IPR029058: Alpha/Beta hydrolase fold IPR000254: Cellulose-binding domain, fungal	acetylxylan esterase [EC:3.1.1.72]	acetylxylan esterase
Bcin13g02320	2	2.52126e+06	2.69105e+06	3.40362e+06	1.45011e+06	2.22768e+06	1.71605e+06		1	1	1		1	1	1	3	3	1.73866	1.20801	1.9834	1.73866	unchanged	PCWDE-Pectin		yes			GH12, CBM1		xyloglucan-specific endo-beta-1,4-glucanase [EC:3.2.1.151]	xyloglucan-specific endo-beta-1,4-glucanase
Bcin03g01680	3	2.14731e+06	1.77188e+06	2.57005e+06	722663	554726	579363		1	1	1		1	1	1	3	3	2.97138	3.19416	4.43599	3.19416	up	PCWDE-Pectin	BcPG4 Endopolygalacturonase	Yes			GH28		polygalacturonase [EC:3.2.1.15] Pentose and glucuronate interconversions	endo-polygalacturonase
Bcin02g05860	7	1.86108e+08	1.42341e+08	1.85871e+08	2.21138e+07	1.8295e+07	2.09077e+07		1	1	1		1	1	1	3	3	8.41592	7.78035	8.89009	8.41592	up	PCWDE-Pectin	BcPG6 Endopolygalacturonase	Yes			GH28	None	polygalacturonase [EC:3.2.1.15] Pentose and glucuronate interconversions
Bcin14g00610	7	7.39043e+07	5.9423e+07	9.99608e+07	2.23445e+06	822012	2.64412e+06		1	1	1		1	1	1	3	3	33.075	72.2898	37.8049	37.8049	up	PCWDE-Pectin	BcPG2 Endopolygalacturonase	Yes	Yes		GH28	IPR000743: Glycoside hydrolase, family 28	polygalacturonase [EC:3.2.1.15] Pentose and glucuronate interconversions	endo-polygalacturonase
Bcin01g11150	4	2.4435e+06	2.72563e+06	2.60129e+06	9.38247e+06	1.32266e+07	1.31247e+07		1	1	1		1	1	1	3	3	0.260432	0.206071	0.198198	0.206071	down	PCWDE-Pectin		Yes			CE8	IPR000070: Pectinesterase, catalytic	pectinesterase [EC:3.1.1.11] Pentose and glucuronate interconversions
Bcin03g03830	4	1.45197e+08	1.38158e+08	1.55976e+08	4.61973e+07	3.45834e+07	5.55233e+07		1	1	1		1	1	1	3	3	3.14299	3.99492	2.8092	3.14299	up	PCWDE-Pectin	BcPME2	Yes			CE8	IPR000070: Pectinesterase, catalytic	Pectinesterase [EC:3.1.1.11] Pentose and glucuronate interconversions	pectin methyl esterase
Bcin08g03820	6	7.27944e+06	6.76569e+06	8.237e+06	6.44873e+06	5.55035e+06	8.58456e+06		1	1	1		1	1	1	3	3	1.12882	1.21897	0.959514	1.12882	unchanged	PCWDE-Pectin		Yes			PL1	IPR002022: Pectate lyase/Amb allergen	pectin lyase [EC:4.2.2.10]	pectin lyase
Bcin03g00280	5	1.60497e+07	1.18388e+07	1.48995e+07	8.52397e+06	1.12539e+07	8.46503e+06		1	1	1		1	1	1	3	3	1.88289	1.05197	1.76012	1.76012	unchanged	PCWDE-Pectin		Yes			PL1	IPR002022: Pectate lyase/Amb allergen	pectin lyase [EC:4.2.2.10]	pectin lyase
Bcin14g03430	17	4.07976e+08	3.48724e+08	4.58159e+08	4.88452e+07	5.14266e+07	4.55902e+07		1	1	1		1	1	1	3	3	8.35243	6.78101	10.0495	8.35243	up	PCWDE-Pectin		Yes			PL1	IPR002022: Pectate lyase/Amb allergen	pectin lyase [EC:4.2.2.10]	pectin lyase
Bcin14g01630	3	2.44165e+06	2.37522e+06	2.18062e+06	6.60225e+06	1.74456e+07	7.21845e+06		1	1	1		1	1	1	3	3	0.36982	0.13615	0.30209	0.30209	down	PCWDE-Pectin		Yes			PL1	IPR002022: Pectate lyase/Amb allergen	pectate lyase [EC:4.2.2.2] Pentose and glucuronate interconversions
Bcin03g05820	15	5.68068e+08	5.25005e+08	6.59114e+08	1.08229e+08	1.42306e+08	1.63944e+08		1	1	1		1	1	1	3	3	5.24875	3.68927	4.02035	4.02035	up	PCWDE-Pectin		Yes			PL1	IPR002022: Pectate lyase/Amb allergen	pectate lyase [EC:4.2.2.2] Pentose and glucuronate interconversions
Bcin01g11040	3	138916	78098.9	171081	1.0599e+06	610581	1.38837e+06		1	1	1		1	1	1	3	3	0.131066	0.127909	0.123224	0.127909	down	PCWDE-Pectin		Yes			GH78		None	None
Bcin12g05700	3	2.3175e+06	1.79737e+06	1.50368e+06	1.2266e+06	2.36329e+06	1.20601e+06		1	1	1		1	1	1	3	3	1.88937	0.760536	1.24683	1.24683	unchanged	PCWDE-Pectin		Yes			GH105	IPR010905: Glycosyl hydrolase, family 88	None	None
Bcin13g04850	11	1.44536e+07	1.18367e+07	1.3769e+07	1.07493e+07	9.73946e+06	9.02704e+06		1	1	1		1	1	1	3	3	1.34462	1.21534	1.52531	1.34462	unchanged	PCWDE-Pectin		Yes			GH78	IPR008902: Bacterial alpha-L-rhamnosidase	None	None
Bcin03g05060	10	1.6929e+08	1.86097e+08	2.00703e+08	8.1094e+07	7.13377e+07	9.4322e+07		1	1	1		1	1	1	3	3	2.08757	2.60868	2.12784	2.12784	up	PCWDE-Pectin		Yes			CE8	IPR000070: Pectinesterase, catalytic	None	None
Bcin05g08240	8	2.05779e+07	2.05123e+07	1.95619e+07	2.96474e+06	1.68294e+06	1.03995e+06		1	1	1		1	1	1	3	3	6.94089	12.1884	18.8104	12.1884	up	PCWDE-Pectin		Yes			GH28	IPR000743: Glycoside hydrolase, family 28	None	None
Bcin01g11160	4	815626	625241	919253	2.13555e+06	2.52345e+06	2.41343e+06		1	1	1		1	1	1	3	3	0.381928	0.247773	0.38089	0.38089	down	PCWDE-Pectin		Yes			GH28		galacturan 1,4-alpha-galacturonidase [EC:3.2.1.67] Pentose and glucuronate interconversions
Bcin01g07250	17	1.9623e+08	1.9296e+08	2.0979e+08	2.52428e+08	2.44455e+08	2.72925e+08		1	1	1		1	1	1	3	3	0.777371	0.789347	0.768674	0.777371	unchanged	PCWDE-Pectin					GH28	None	galacturan 1,4-alpha-galacturonidase [EC:3.2.1.67] Pentose and glucuronate interconversions
Bcin10g06130	4	1.94668e+06	1.30353e+06	1.97561e+06	1.22831e+06	1.24043e+06	1.49338e+06		1	1	1		1	1	1	3	3	1.58484	1.05087	1.32291	1.32291	unchanged	PCWDE-Pectin		Yes			GH28	IPR000743: Glycoside hydrolase, family 28	galacturan 1,4-alpha-galacturonidase [EC:3.2.1.67] Pentose and glucuronate interconversions
Bcin05g02520	9	6.27034e+08	6.07129e+08	6.1937e+08	9.27061e+07	6.88774e+07	9.52273e+07		1	1	1		1	1	1	3	3	6.76368	8.81463	6.50412	6.76368	up	PCWDE-Pectin	BcPGX1 exo-polygalacturonase	Yes			GH28	IPR000743: Glycoside hydrolase, family 28	galacturan 1,4-alpha-galacturonidase [EC:3.2.1.67] Pentose and glucuronate interconversions
Bcin11g02900	2	1.86601e+07	1.43096e+07	1.4099e+07	1.76403e+08	4.09983e+08	1.56434e+08		1	1	1		1	1	1	3	3	0.105781	0.0349028	0.0901279	0.0901279	down	Protein degradation		Yes				IPR001254: Peptidase S1	trypsin [EC:3.4.21.4]	Serine peptidases Exosomal proteins
Bcin15g03150	10	1.7025e+07	1.45277e+07	1.72166e+07	6.40764e+08	3.64813e+08	5.89405e+08		1	1	1		1	1	1	3	3	0.0265698	0.0398223	0.0292102	0.0292102	down	Protein degradation		Yes				IPR000209: Peptidase S8/S53 domain	Tripeptidyl-peptidase I [EC 3.4.14.9]	Serine peptidases Intramolecular chaperones Exosomal proteins
Bcin05g05830	2	1.4294e+06	1.65505e+06	1.52653e+06	2.43132e+07	2.40513e+07	2.03994e+07		1	1	1		1	1	1	3	3	0.0587911	0.0688131	0.0748319	0.0688131	down	Protein degradation		Yes				IPR030400: Sedolisin domain	Tripeptidyl-peptidase I [EC 3.4.14.9]	Serine peptidases Intramolecular chaperones Exosomal proteins
Bcin09g01190	16	3.85514e+07	3.10462e+07	4.35231e+07	2.16584e+08	2.06693e+08	1.89613e+08		1	1	1		1	1	1	3	3	0.177997	0.150205	0.229536	0.177997	down	Protein degradation		Yes				IPR000209: Peptidase S8/S53 domain	Tripeptidyl-peptidase I [EC 3.4.14.9]	Serine peptidases Intramolecular chaperones Exosomal proteins
Bcin13g02960	18	4.38751e+06	4.03898e+06	4.30261e+06	3.66278e+08	3.69542e+08	4.20102e+08		1	1	1		1	1	1	3	3	0.0119786	0.0109297	0.0102418	0.0109297	down	Protein degradation		Yes				IPR000834: Peptidase M14, carboxypeptidase A	None	None
Bcin05g03460	13	1.90932e+06	894452	1.50154e+06	5.3322e+07	4.00863e+07	4.71843e+07		1	1	1		1	1	1	3	3	0.0358074	0.0223132	0.0318228	0.0318228	down	Protein degradation		Yes				IPR029058: Alpha/Beta hydrolase fold	None	None
Bcin01g06060	7	1.73401e+07	1.23456e+07	1.64472e+07	3.67193e+08	3.52541e+08	4.90935e+08		1	1	1		1	1	1	3	3	0.0472232	0.035019	0.0335018	0.035019	down	Protein degradation		Yes				None	None	None
Bcin01g02690	3	342615	292244	276645	2.94065e+06	2.23216e+06	2.77579e+06		1	1	1		1	1	1	3	3	0.11651	0.130924	0.0996634	0.11651	down	Protein degradation		Yes				IPR008758: Peptidase S28	None	None
Bcin16g02790	3	1.04163e+06	607444	489845	4.74139e+06	5.09332e+06	4.8452e+06		1	1	1		1	1	1	3	3	0.219688	0.119263	0.101099	0.119263	down	Protein degradation		Yes				IPR008758: Peptidase S28	None	None
Bcin08g00280	7	1.11083e+06	970551	995973	9.11113e+06	2.91717e+06	9.63916e+06		1	1	1		1	1	1	3	3	0.12192	0.332703	0.103326	0.12192	down	Protein degradation		Yes				IPR001563: Peptidase S10, serine carboxypeptidase	None	None
Bcin07g04370	17	4.09369e+07	3.9094e+07	4.34919e+07	2.65593e+08	2.23824e+08	2.43697e+08		1	1	1		1	1	1	3	3	0.154134	0.174664	0.178467	0.174664	down	Protein degradation		Yes				IPR029045: ClpP/crotonase-like domain	None	None
Bcin08g02390	15	2.27051e+08	2.47125e+08	2.58472e+08	9.61566e+08	8.67403e+08	1.02567e+09		1	1	1		1	1	1	3	3	0.236126	0.284902	0.252003	0.252003	down	Protein degradation		Yes				IPR008758: Peptidase S28	None	None
Bcin10g04330	2	290574	268789	201695	457619	392936	384721		1	1	1		1	1	1	3	3	0.634969	0.684052	0.524264	0.634969	unchanged	Protein degradation		Yes				IPR001563: Peptidase S10, serine carboxypeptidase	None	None
Bcin07g01720	10	1.21591e+07	1.15986e+07	1.22577e+07	1.5388e+07	1.14526e+07	1.47944e+07		1	1	1		1	1	1	3	3	0.79017	1.01275	0.828536	0.828536	unchanged	Protein degradation		Yes				IPR001375: Peptidase S9, prolyl oligopeptidase, catalytic domain	None	None
Bcin11g01310	14	5.97044e+07	6.38421e+07	7.73146e+07	4.11647e+07	6.2349e+07	6.09082e+07		1	1	1		1	1	1	3	3	1.45038	1.02395	1.26936	1.26936	unchanged	Protein degradation		Yes				IPR013595: Peptidase S33 tripeptidyl aminopeptidase-like IPR000073: Alpha/beta hydrolase fold-1	None	None
Bcin09g07010	2	1.37219e+06	1.41961e+06	1.24899e+06	1.83475e+06	2.00616e+06	2.03526e+06		1	1	1		1	1	1	3	3	0.747891	0.707626	0.613675	0.707626	unchanged	Protein degradation		Yes				IPR000101: Gamma-glutamyltranspeptidase	gamma-glutamyltranspeptidase / glutathione hydrolase [EC:2.3.2.2 / 3.4.19.13] Multiple pathways
Bcin12g06300	12	3.78883e+06	5.47118e+06	4.08473e+06	7.60969e+08	7.01246e+08	1.27568e+09		1	1	1		1	1	1	3	3	0.00497896	0.00780209	0.003202	0.00497896	down	Protein degradation		Yes				IPR001384: Peptidase M35, deuterolysin	deuterolysin [EC:3.4.24.39]	Metallo peptidases
Bcin02g04800	21	5.60238e+06	7.14676e+06	5.77155e+06	5.92378e+08	5.1506e+08	4.45295e+08		1	1	1		1	1	1	3	3	0.00945744	0.0138756	0.0129612	0.0129612	down	Protein degradation		Yes				IPR000834: Peptidase M14, carboxypeptidase A	carboxypeptidase A4 [EC:3.4.17.-]	Metallo peptidases
Bcin15g01050	19	5.18153e+07	4.0735e+07	5.11001e+07	1.05479e+08	2.03913e+08	1.16691e+08		1	1	1		1	1	1	3	3	0.491235	0.199766	0.437909	0.437909	down	Protein degradation	BcAPE3	Yes				IPR003137: Protease-associated domain, PA	aminopeptidase Y [EC:3.4.11.15]	Metallo peptidases
Bcin01g05060	7	1.72409e+06	2.12889e+06	1.89103e+06	3.14231e+06	1.37527e+06	2.16991e+06		1	1	1		1	1	1	3	3	0.548669	1.54799	0.871479	0.871479	unchanged	Protein degradation						IPR014782: Peptidase M1, membrane alanine aminopeptidase, N-terminal	aminopeptidase 2 [EC:3.4.11.-]	Metallo peptidases
Bcin06g00620	5	5.29291e+06	4.12161e+06	1.31787e+07	4.30818e+07	3.7831e+07	4.18599e+07		1	1	1		1	1	1	3	3	0.122857	0.108948	0.31483	0.122857	down	Protein degradation (secreted)	BcTPP2	Yes				IPR000209: Peptidase S8/S53 domain	Tripeptidyl-peptidase I [EC 3.4.14.9]	Serine peptidases Intramolecular chaperones Exosomal proteins
Bcin15g04670	9	2.73659e+07	2.63501e+07	2.40234e+07	1.38011e+08	9.50016e+07	1.50011e+08		1	1	1		1	1	1	3	3	0.198289	0.277365	0.160144	0.198289	down	Protein degradation (secreted)	BcSER8	Yes				IPR000209: Peptidase S8/S53 domain	Tripeptidyl-peptidase I [EC 3.4.14.9]	Serine peptidases Intramolecular chaperones Exosomal proteins
Bcin08g00720	8	1.17053e+07	1.1236e+07	1.3905e+07	2.25224e+07	1.32175e+07	1.97811e+07		1	1	1		1	1	1	3	3	0.519717	0.850084	0.702944	0.702944	unchanged	Protein degradation (secreted)	BcAP14 Aspartic protetase	Yes				IPR001461: Aspartic peptidase	saccharopepsin [EC:3.4.23.25] Autophagy - yeast	Aspartic peptidases
Bcin10g02530	8	1.80458e+06	2.57033e+06	6.11319e+06	1.97393e+08	1.89559e+08	1.59722e+08		1	1	1		1	1	1	3	3	0.00914207	0.0135595	0.0382739	0.0135595	down	Protein degradation (secreted)	BcSER1	Yes				IPR023828: Peptidase S8, subtilisin, Ser-active site	None	Subtilisin-like protease
Bcin01g01190	5	4.59364e+07	3.9033e+07	4.63235e+07	4.77168e+07	60186696	6.45231e+07		1	1	1		1	1	1	3	3	0.962687	0.648532	0.717936	0.717936	unchanged	Protein degradation (secreted)	BcAP3	Yes				IPR001461: Aspartic peptidase	None	None
Bcin12g02040	9	2.17981e+07	1.96819e+07	2.09525e+07	4.3492e+06	1.50556e+06	5.10419e+06		1	1	1		1	1	1	3	3	5.01198	13.0728	4.10495	5.01198	up	Protein degradation (secreted)	BcAP8 Aspartic protease	Yes				IPR001461: Aspartic peptidase	None	None
Bcin04g02060	6	3.3885e+07	3.10161e+07	3.04857e+07	500714	452633	738942		1	1	1		1	1	1	3	3	67.6734	68.5239	41.2559	67.6734	up	Protein degradation (secreted)	BcAP13 Aspartic protease	Yes				IPR001461: Aspartic peptidase	cathepsin E [EC:3.4.23.34]	Aspartic peptidases
Bcin10g04320	2	2.18299e+06	1.69279e+06	2.05447e+06	2.93095e+06	1.10537e+06	2.54355e+06		1	1	1		1	1	1	3	3	0.744807	1.53143	0.807715	0.807715	unchanged	Protein degradation (secreted)	BcCP4 serine carboxypeptidase	Yes				IPR001563: Peptidase S10, serine carboxypeptidase	cathepsin A (carboxypeptidase C) [EC:3.4.16.5]	Intramolecular chaperones Chaperone mediated autophagy Exosomal proteins
Bcin01g06500	2				840140	61638.7	54503.4		0	0	0		1	1	1	0	3					down	Proteostasis (Protein degradation)						IPR001353: Proteasome, subunit alpha/beta	[EC:3.4.25.1] Proteasome	20S Proteasome
Bcin07g05140	8	7.63413e+06	7.54165e+06	8.08204e+06	2.22659e+08	1.51321e+08	2.26344e+08		1	1	1		1	1	1	3	3	0.0342863	0.0498387	0.0357069	0.0357069	down	Proteostasis (Protein folding)						IPR001844: Chaperonin Cpn60	chaperonin GroEL
Bcin10g01260	2				2.40062e+06	133720	199751		0	0	0		1	1	1	0	3					down	Ribosome						IPR005755: Ribosomal protein L13, eukaryotic/archaeal	Ribosome large subunit ribosomal protein L13Ae	Ribosomal proteins Large subunit
Bcin14g02830	3	385969	334671	454236	4.73526e+06	922331	959309		1	1	1		1	1	1	3	3	0.0815097	0.362854	0.473503	0.362854	down	Ribosome						IPR000597: Ribosomal protein L3	Ribosome	Ribosomal proteins Large subunit
Bcin01g01800	7	6.27851e+07	7.46338e+07	6.65964e+07	2.81889e+07	9.20006e+06	1.62264e+07		1	1	1		1	1	1	3	3	2.2273	8.11232	4.10419	4.10419	up	Ribosome						IPR013843: Ribosomal protein S4e	Ribosome
Bcin07g05090	3	1.46866e+06	1.60166e+06	1.63875e+06	4.79996e+06	3.28967e+06	3.56329e+06		1	1	1		1	1	1	3	3	0.305973	0.486876	0.459899	0.459899	down	Signaling						IPR001806: Small GTPase superfamily	Ras GTPase Endocytosis
Bcin04g04500	5	158090	47260.1	121404	1.44698e+07	536789	610161		1	1	1		1	1	1	3	3	0.0109255	0.0880423	0.19897	0.0880423	down	Transport						IPR001925: Porin, eukaryotic type	voltage-dependent anion channel protein 2
Bcin01g08970	2	5.12056e+06	5.91344e+06	5.2785e+06	346162	1.20516e+06	870395		1	1	1		1	1	1	3	3	14.7924	4.90675	6.06449	6.06449	up	Transport		Yes				IPR010308: TRP-like family	Transient receptor potential ion channel
Bcin11g06400	4	142185	331366	168718	3.41087e+06	3.36608e+06	4.55565e+06		1	1	1		1	1	1	3	3	0.0416858	0.0984425	0.0370349	0.0416858	down	Unknown		Yes				None	None	None
Bcin03g05720	7	1.55413e+07	1.92699e+07	1.89483e+07	2.29236e+08	2.23041e+08	5.38444e+08		1	1	1		1	1	1	3	3	0.0677962	0.0863962	0.0351908	0.0677962	down	Unknown		Yes				None	None	None
Bcin09g02890	6	1.35626e+06	1.01642e+06	1.5336e+06	1.59894e+07	3.50604e+07	1.53736e+07		1	1	1		1	1	1	3	3	0.0848227	0.0289907	0.0997551	0.0848227	down	Unknown		Yes				IPR021851: Protein of unknown function DUF3455	None	None
Bcin02g04550	20	6.69541e+06	7.53162e+06	6.58942e+06	5.76431e+07	4.84303e+07	5.46963e+07		1	1	1		1	1	1	3	3	0.116153	0.155515	0.120473	0.120473	down	Unknown		Yes				None	None	None
Bcin04g05410	3	2.13411e+06	2.34318e+06	2.4434e+06	1.58217e+07	9789523	2.37463e+07		1	1	1		1	1	1	3	3	0.134885	0.239356	0.102896	0.134885	down	Unknown						IPR021102: Peptide-N4-(N-acetyl-beta-glucosaminyl)asparagine amidase A	None	None
Bcin13g00380	2	4.54848e+06	3.50207e+06	4.65819e+06	1.90324e+07	22246899	1.99063e+07		1	1	1		1	1	1	3	3	0.238986	0.157418	0.234006	0.234006	down	Unknown		Yes				None	None	None
Bcin07g02940	10	1.72561e+07	2.21201e+07	1.82869e+07	5.74172e+07	5.48225e+07	6.20548e+07		1	1	1		1	1	1	3	3	0.30054	0.403486	0.29469	0.30054	down	Unknown		Yes				IPR006652: Kelch repeat type 1	None	None
Bcin09g05250	2	2.96708e+06	2.53449e+06	3.22655e+06	4.01548e+06	4.23399e+06	4.72145e+06		1	1	1		1	1	1	3	3	0.738911	0.598606	0.68338	0.68338	unchanged	Unknown		Yes				None	None	None
Bcin10g01780	7	6.62036e+06	5.95049e+06	8.48381e+06	8.27884e+06	9.62626e+06	8.78729e+06		1	1	1		1	1	1	3	3	0.799672	0.618152	0.965464	0.799672	unchanged	Unknown		Yes				IPR025331: Protein of unknown function DUF4237	None	None
Bcin11g06120	12	1.65924e+07	1.65489e+07	1.41032e+07	1.54618e+07	1.8123e+07	1.74769e+07		1	1	1		1	1	1	3	3	1.07312	0.913144	0.806965	0.913144	unchanged	Unknown		Yes				IPR006094: FAD linked oxidase	None	None
Bcin08g02080	2	1.23735e+06	998299	1.228e+06	2.40216e+06	661605	1.23396e+06		1	1	1		1	1	1	3	3	0.515096	1.50891	0.995166	0.995166	unchanged	Unknown						IPR007138: Antibiotic biosynthesis monooxygenase-like domain	None	None
Bcin16g00930	11	1.13938e+09	1.35443e+09	1.17348e+09	1.11172e+09	1.26316e+09	1.19092e+09		1	1	1		1	1	1	3	3	1.02488	1.07226	0.985355	1.02488	unchanged	Unknown	CND3 Calcineurin-dpdt gene	Yes				None	None	None
Bcin12g00380	6	2.01755e+07	1.60628e+07	1.61388e+07	1.64643e+07	1.49785e+07	1.92189e+07		1	1	1		1	1	1	3	3	1.22541	1.07239	0.839733	1.07239	unchanged	Unknown		Yes				IPR011089: Domain of unknown function DUF1524	None	None
Bcin13g00050	3	1.21566e+07	9.56669e+06	1.21336e+07	1.03695e+07	1.00185e+07	1.12083e+07		1	1	1		1	1	1	3	3	1.17234	0.954905	1.08256	1.08256	unchanged	Unknown		Yes				none	None	None
Bcin16g04990	8	1.64077e+08	2.03933e+08	1.46614e+08	1.3276e+08	1.59233e+08	1.48368e+08		1	1	1		1	1	1	3	3	1.23589	1.28072	0.988182	1.23589	unchanged	Unknown		Yes				None	None	None
Bcin09g00480	6	3.18116e+07	3.46012e+07	3.40776e+07	2.0823e+07	1.99582e+07	1.74722e+07		1	1	1		1	1	1	3	3	1.52771	1.73369	1.95039	1.73369	unchanged	Unknown		Yes				none	None	None
Bcin02g03840	6	8.50877e+06	8.7228e+06	5.9912e+06	3.5235e+06	3.58794e+06	2.39637e+06		1	1	1		1	1	1	3	3	2.41486	2.43114	2.50012	2.43114	up	Unknown		Yes				None	None	None
Bcin12g06770	3	1.82459e+06	1.33661e+06	1.75489e+06	707549	467937	829630		1	1	1		1	1	1	3	3	2.57875	2.85639	2.11527	2.57875	up	Unknown		Yes				IPR011042: Six-bladed beta-propeller, TolB-like	None	None
Bcin08g04590	3	217398	250130	204369	84682.8	59958.7	61520.1		1	1	1		1	1	1	3	3	2.5672	4.1717	3.32199	3.32199	up	Unknown		Yes				IPR008928: Six-hairpin glycosidase-like	None	None
Bcin10g03450	2	1.38231e+06	984174	1.31084e+06	311624	389315	176564		1	1	1		1	1	1	3	3	4.43582	2.52796	7.42418	4.43582	up	Unknown		Yes				IPR021851: Protein of unknown function DUF3455	None	None
Bcin10g01510	2	1.0367e+06	1.07149e+06	1.25853e+06	215731	260585	119914		1	1	1		1	1	1	3	3	4.80555	4.11184	10.4953	4.80555	up	Unknown		Yes				None	None	None
Bcin07g06590	5	2.39992e+07	2.92109e+07	2.73675e+07	5.59525e+06	2.96373e+06	5.18087e+06		1	1	1		1	1	1	3	3	4.2892	9.85614	5.28242	5.28242	up	Unknown		Yes				IPR003154: S1/P1 nuclease IPR008947: Phospholipase	None	None
Bcin08g00020	3	3.0129e+06	8.06991e+06	8.40023e+06	813970	972666	1.48476e+06		1	1	1		1	1	1	3	3	3.70148	8.2967	5.65765	5.65765	up	Unknown		Yes				None	None	None
Bcin02g03870	7	1.79425e+07	1.60846e+07	1.78786e+07	2.12734e+06	2.04167e+06	1.75016e+06		1	1	1		1	1	1	3	3	8.43427	7.87814	10.2154	8.43427	up	Unknown						IPR018535: Domain of unknown function DUF1996	None	None
Bcin07g00710	11	3.63064e+07	3.1726e+07	3.49282e+07	1.61212e+06	2.49567e+06	1.67662e+06		1	1	1		1	1	1	3	3	22.5209	12.7124	20.8325	20.8325	up	Unknown		Yes				IPR002889: Carbohydrate-binding WSC	None	None
Bcin09g02160	4	4.44584e+06	7.67949e+06	9.11238e+06	122005	251227	59990.6		1	1	1		1	1	1	3	3	36.4399	30.5679	151.897	36.4399	up	Unknown		Yes				None	None	None
Bcin05g05320	5	1.36767e+08	1.30326e+08	1.28203e+08	1.26852e+06	361098	1.03419e+06		1	1	1		1	1	1	3	3	107.816	360.916	123.965	123.965	up	Unknown		Yes				None	None	None
Bcin01g00790	4	6.82696e+06	5.42929e+06	9.51358e+06					1	1	1		0	0	0	3	0					up	Unknown		Yes				None	None	None
Bcin05g01510	2	2.78504e+06	2.34127e+06	2.10377e+06					1	1	1		0	0	0	3	0					up	Unknown		Yes				None	None	None
Bcin09g00970	2	454950	314884	221022					1	1	1		0	0	0	3	0					up	Unknown		Yes				None	None	None
